# Supplementary material for: COVID-19 vaccine hesitancy in the UK: the Oxford coronavirus explanations, attitudes, and narratives survey (Oceans) II
Source: Psychol Med. 2020 Dec 11:1–15. doi: 10.1017/S0033291720005188 (PMC7804077; doi:10.1017/S0033291720005188)
Supplement: Supplementary file 1 [file S0033291720005188sup.zip]

Archive with 2 entries (2 files):
- S0033291720005188sup001.docx
- S0033291720005188sup002.docx
